# Supplementary material for: A Knowledge Graph of Combined Drug Therapies Using Semantic Predications From Biomedical Literature: Algorithm Development
Source: JMIR Med Inform. 2020 Apr 28;8(4):e18323. doi: 10.2196/18323 (PMC7218597; doi:10.2196/18323)
Supplement: Multimedia Appendix 1 [file medinform_v8i4e18323_app1.txt]

capecitabine+GTI2040+oxaliplatin-TREATS-Advanced Malignant Solid Neoplasm|19322566.ab.15 CONCLUSION: A combination of GTI-2040, capecitabine and oxaliplatin is feasible in patients with advanced solid tumors.
Carboplatin+larotaxel-TREATS-stage IV non-small cell lung cancer|19479255.ab.11 CONCLUSIONS: The combination of larotaxel and carboplatin is feasible and shows modest activity in chemotherapy-naive patients with advanced/metastatic NSCLC.
ABT751+docetaxel-TREATS-Hormone refractory prostate cancer|19633045.ab.9 CONCLUSIONS: The combination of ABT-751 and docetaxel is safe and active in CRPC.
bevacizumab+erlotinib-TREATS-Metastatic malignant neoplasm to brain|19738122.ab.10 CONCLUSION: Addition of bevacizumab to various chemotherapy agents or erlotinib in patients with NSCLC and treated brain metastases seems to be safe and is associated with a low incidence of CNS hemorrhage.
bevacizumab+erlotinib-TREATS-Non-Small Cell Lung Carcinoma|19738122.ab.10 CONCLUSION: Addition of bevacizumab to various chemotherapy agents or erlotinib in patients with NSCLC and treated brain metastases seems to be safe and is associated with a low incidence of CNS hemorrhage.
clofarabine+Cyclophosphamide+Etoposide-TREATS-leukemia relapse|19741725.ab.8 In conclusion, the combination of clofarabine, etoposide and cyclophosphamide was well tolerated and effective in pediatric patients with relapsed/refractory leukemia.
bortezomib+Paclitaxel-TREATS-Advanced Malignant Solid Neoplasm|19774377.ab.9 CONCLUSION: Sequential paclitaxel and bortezomib in previously treated patients with advanced solid tumors resulted in acceptable toxicity and no evidence of interaction.
docetaxel+PI-88-TREATS-Hormone refractory prostate cancer|19917571.ab.10 CONCLUSIONS: The regimen of docetaxel and PI-88 is active in CRPC but associated with significant haematologic toxicity.
docetaxel+oxaliplatin-TREATS-recurrent ovarian epithelial cancer|19923093.ab.7 CONCLUSION: Combination of DTX and OXA produces good therapeutic effect with tolerable toxicity profile for treatment of recurrent epithelial ovarian cancer.
Azacitidine+Cytarabine-TREATS-Leukemia, Myelocytic, Acute|20017599.ab.8 We conclude that the combination of azacitidine and cytarabine is feasible but has limited activity in relapsed/refractory AML.
Octreotide+sorafenib-TREATS-Advanced Adult Hepatocellular Carcinoma|20041325.ab.12 CONCLUSIONS: Our data suggest that the combination between sorafenib and long-acting octreotide is active and well tolerated in patients with advanced HCC and could represent another efficacious chance for the management of this population.
Carboplatin+pemetrexed-TREATS-Non-Small Cell Lung Carcinoma|20096475.ab.16 CONCLUSION: The combination of pemetrexed and carboplatin showed favorable toxicity profiles and activity in the pretreated patients with advanced NSCLC.
bevacizumab+erlotinib-TREATS-Secondary malignant neoplasm of pancreas|20130876.ab.12 CONCLUSIONS: The combination of bevacizumab and erlotinib is safe but relatively ineffective in patients with gemcitabine-refractory metastatic pancreatic cancer.
Estramustine+Mitoxantrone+vinorelbine-TREATS-Hormone refractory prostate cancer|20178647.ab.8 CONCLUSIONS: Treatment with MEV was well tolerated and demonstrated clinical activity in patients with CRPC.
celecoxib+gemcitabine+irinotecan-TREATS-Pancreatic carcinoma|20216081.ab.11 CONCLUSIONS: The combination of gemcitabine, irinotecan, and celecoxib is an active therapy for inoperable pancreatic cancer.
bevacizumab+Carboplatin+docetaxel-TREATS-Non-Squamous Non-Small Cell Lung Carcinoma|20225327.ab.12 CONCLUSIONS: Carboplatin, docetaxel, and bevacizumab were feasible and effective for front-line treatment of advanced, nonsquamous NSCLC.
adalimumab+Cyclophosphamide+prednisolone-TREATS-Anti-Neutrophil Cytoplasmic Antibody-Associated Vasculitis|20368305.ab.15 CONCLUSIONS: The addition of adalimumab to prednisolone and cyclophosphamide for the treatment of severe AASV was associated with response rates and adverse events similar to standard therapy alone but with a reduced prednisolone exposure.
enzastaurin+pemetrexed-TREATS-Non-Small Cell Lung Carcinoma|20453691.ab.14 CONCLUSIONS: Both schedules of enzastaurin in combination with pemetrexed were well tolerated and clinically active in patients with advanced non-small cell lung cancer.
Cisplatin+doxorubicin liposome+Fluorouracil-TREATS-Malignant neoplasm of stomach|20821330.ab.7 CONCLUSIONS: A combination of pegylated liposomal doxorubicin, cisplatin and 5-FU can be safely administered in gastric cancer patients with a promising efficacy profile.
capecitabine+sunitinib-TREATS-Advanced Malignant Solid Neoplasm|20837944.ab.10 CONCLUSION: The combination of sunitinib and capecitabine resulted in an acceptable safety profile in patients with advanced solid tumors.
Chlorambucil+imatinib-TREATS-Chronic Lymphocytic Leukemia|21120481.ab.12 CONCLUSION: The combination of chlorambucil and imatinib in patients with previously treated CLL was well tolerated and showed evidence of clinical efficacy.
capecitabine+erlotinib+gemcitabine-TREATS-Secondary malignant neoplasm of pancreas|21404106.ab.13 CONCLUSIONS: Erlotinib, gemcitabine and capecitabine combination showed promising efficacy and good tolerability in metastatic PC.
gemcitabine+sorafenib-TREATS-Secondary malignant neoplasm of pancreas|21424698.ab.10 CONCLUSIONS: Neither sorafenib alone or sorafenib in combination with gemcitabine manifested promising activity in metastatic pancreatic cancer.
capecitabine+everolimus-TREATS-refractory cancer|21526353.ab.13 CONCLUSIONS: The combination of capecitabine and everolimus showed satisfactory toxicity profile and modest clinical benefit in patients with refractory gastric cancer.
Carboplatin+Paclitaxel-TREATS-stage IIIB non-small cell lung cancer|21529989.ab.19 CONCLUSIONS: High dose induction chemotherapy with carboplatin and paclitaxel and stem cell support in patients with stage IIIA-IIIB NSCLC produced response rates and survival similar to standard therapy.
bevacizumab+irinotecan+temozolomide-TREATS-Glioblastoma|21531816.ab.11 CONCLUSION: The addition of bevacizumab to standard radiation therapy and temozolomide, followed by bevacizumab, irinotecan, and temozolomide, for the treatment of newly diagnosed glioblastoma has moderate toxicity and may improve efficacy
fludarabine+Mitoxantrone+rituximab-TREATS-Lymphoma, Follicular|21536660.ab.9 CONCLUSIONS: This study has established feasibility, tolerability, and efficacy of a regimen composed by short FMR induction with (90)Y-IT consolidation in untreated intermediate/high-risk follicular NHL patients.
Cisplatin+Etoposide-TREATS-Squamous cell carcinoma of esophagus|21595951.ab.13 CONCLUSIONS: Preoperative chemotherapy with a combination of etoposide and cisplatin significantly improved overall survival in patients with OSCC.
bendamustine+bortezomib+rituximab-TREATS-Lymphoma, Follicular|21810687.ab.11 CONCLUSION: The combination of bortezomib, bendamustine, and rituximab is highly active in patients with follicular lymphoma who have received previous treatment.
lenalidomide+rituximab-TREATS-Refractory Diffuse Large B-Cell Lymphoma|21859554.ab.10 CONCLUSION: Oral lenalidomide in combination with rituximab is active in elderly patients with relapsed/refractory DLBCL with a high percentage of patients achieving a continuous CR after lenalidomide maintenance.
Fluorouracil+gemcitabine-TREATS-Biliary Tract Cancer|21932164.ab.8 CONCLUSION: This regimen of gemcitabine and 5-fluorouracil is tolerable and warrants further investigation in biliary tract cancer.
Carboplatin+Paclitaxel-TREATS-advanced cancer|21947123.ab.12 CONCLUSION: Concomitant carboplatin and paclitaxel is feasible and effective in advanced carcinomas of the head and neck.
dasatinib+docetaxel-TREATS-Hormone refractory prostate cancer|21976132.ab.14 CONCLUSIONS: The high objective response rate and favorable toxicity profile are promising and justify randomized studies of docetaxel and dasatinib in castration-resistant PC.
docetaxel+tanespimycin-TREATS-Solid Neoplasm|22124669.ab.14 CONCLUSIONS: The combination of docetaxel and 17-AAG was well tolerated in adult patients with solid tumors, although patient intolerance to the DMSO formulation precluded further dose escalation.
gemcitabine+oxaliplatin-TREATS-Non-Small Cell Lung Carcinoma|22151988.ab.12 CONCLUSION: This oxaliplatin and gemcitabine schedule has shown activity in advanced NSCLC with modest toxicity.
amrubicin+irinotecan-TREATS-Non-Small Cell Lung Carcinoma|22283472.ab.12 CONCLUSION: Combination chemotherapy with irinotecan and amrubicin is effective in patients with NSCLC but showed moderate toxicities in second- or third-line settings.
tegafur-uracil+Thalidomide-TREATS-Advanced Adult Hepatocellular Carcinoma|22310088.ab.13 CONCLUSIONS: The combination of thalidomide and tegafur/uracil was safe and demonstrated modest activity in patients with advanced HCC.
Adecatumumab+docetaxel-TREATS-malignant neoplasm of breast staging|22357251.ab.12 CONCLUSION: Combination therapy of adecatumumab and docetaxel is safe, feasible, and potentially active in heavily pretreated advanced-stage breast cancer.
capecitabine+Cisplatin-TREATS-Malignant neoplasm of stomach|22399614.ab.10 CONCLUSION: A regimen of capecitabine and cisplatin at the doses and schedules explored was safe and active in patients with gastric cancer.
Cisplatin+docetaxel+Fluorouracil-TREATS-Stage IV Esophageal Squamous Cell Carcinoma|22493377.ab.8 CONCLUSION: This DCF regimen was well tolerated; the results of this study provide information on the potential of DCF for treatment of patients with metastatic SCCE.
Topotecan+Vincristine-TREATS-Intraocular retinoblastoma|22516936.ab.12 CONCLUSIONS: The combination of topotecan and vincristine is effective for the treatment of advanced intraocular retinoblastoma.
Ezatiostat+lenalidomide-TREATS-MYELODYSPLASTIC SYNDROME|22546242.ab.12 CONCLUSIONS: The tolerability and activity profile of ezatiostat co-administered with lenalidomide supports the further development of ezatiostat in combination with lenalidomide in MDS and also encourages studies of this combination in oth
Cytarabine+Idarubicin+Vorinostat-TREATS-Leukemia, Myelocytic, Acute|22585696.ab.14 CONCLUSION: The combination of vorinostat with idarubicin and cytarabine is safe and active in AML.
belinostat+Carboplatin+Paclitaxel-TREATS-Epithelial ovarian cancer|22694911.ab.14 CONCLUSIONS: Belinostat, carboplatin, and paclitaxel combined was reasonably well tolerated and demonstrated clinical benefit in heavily-pretreated patients with EOC.
bevacizumab+temozolomide-TREATS-Neuroendocrine Tumors|22778320.ab.11 CONCLUSION: Temozolomide and bevacizumab can be safely administered together in patients with advanced NETs, and the combination regimen appears promising for patients with pancreatic NETs.
Carboplatin+everolimus-TREATS-Carcinoma breast stage IV|22843927.ab.13 CONCLUSION: Carboplatin and everolimus is a well-tolerated combination for heavily pre-treated metastatic breast cancer.
bortezomib+Vorinostat-TREATS-Non-Small Cell Lung Carcinoma|23059775.ab.16 CONCLUSIONS: Induction bortezomib and vorinostat therapy followed by surgery in patients with operable NSCLC is feasible.
bortezomib+sunitinib-TREATS-Malignant neoplasm of thyroid|23322195.ab.14 CONCLUSION: Bortezomib and sunitinib are well tolerated and have anticancer activity, particularly in thyroid cancer.
cetuximab+bevacizumab+erlotinib-TREATS-Non-Small Cell Lung Carcinoma|23435217.ab.10 CONCLUSION: The combination of erlotinib, cetuximab, and bevacizumab was well-tolerated and demonstrated antitumor activity in heavily pretreated patients with NSCLC.
Dexamethasone+rituximab-TREATS-Primary Autoimmune Thrombocytopenic Purpura|23470153.ab.8 CONCLUSIONS: The combination of low-dose rituximab and high-dose dexamethasone as frontline therapy for adults with primary immune thrombocytopenia was effective and had a high overall response rate and a low incidence of relapse.
lobaplatin+pemetrexed-TREATS-Carcinoma breast stage IV|23534764.ab.15 CONCLUSIONS: The regimen of lobaplatin and pemetrexed is modestly active in metastatic breast cancer patients who failed anthracycline or taxanes, and the toxicity profile suggesting that the doses of chemotherapy should be further modified
Carboplatin+irinotecan-TREATS-Non-Small Cell Lung Carcinoma|23568282.ab.17 CONCLUSION: The weekly combination of carboplatin and irinotecan showed favorable activity and manageable toxicity profiles in chemo-naive patients with advanced NSCLC.
bevacizumab+docetaxel-TREATS-Recurrent Carcinoma|23623830.ab.13 CONCLUSIONS: Bevacizumab and docetaxel administered in patients with recurrent ovarian cancer is an active regimen without new unanticipated toxicities.
bevacizumab+temozolomide-TREATS-Glioblastoma|23634286.ab.10 From this study, it was concluded that an upfront regimen of TMZ and BV for unresectable glioblastoma was well tolerated and provided a significant level of disease stabilization.
capecitabine+lapatinib-TREATS-HER2-positive carcinoma of breast|23689990.ab.8 CONCLUSIONS: Lapatinib in combination with capecitabine in Japanese HER2-positive breast cancer patients was well tolerated.
everolimus+temozolomide-TREATS-Well Differentiated Pancreatic Endocrine Tumor|23733618.ab.13 CONCLUSIONS: Temozolomide and everolimus can be safely administered together in patients with advanced pancreatic NET, and the combination is associated with encouraging antitumor activity.
Cisplatin+irinotecan-TREATS-Large cell neuroendocrine carcinoma|23774385.ab.11 CONCLUSIONS: Combination chemotherapy with irinotecan and cisplatin was active in patients with LCNEC, but the RR and the overall survival period among the patients with LCNEC seemed to be inferior to those among the patients wibe inferior
cetuximab+Cisplatin+pemetrexed-TREATS-Non-Squamous Non-Small Cell Lung Carcinoma|23790468.ab.16 CONCLUSION: Pemetrexed, cisplatin, and cetuximab appeared efficacious and tolerable in advanced nonsquamous NSCLC patients.
Cisplatin+pemetrexed-TREATS-Non-Small Cell Lung Carcinoma|23898099.ab.11 CONCLUSION: The combination of pemetrexed and cisplatin was effective and safe in Japanese patients with Nsq-NSCLC.
sorafenib+temozolomide-TREATS-Glioblastoma|23898124.ab.9 CONCLUSION: This combination of sorafenib and temozolomide was feasible and safe, showing some activity in patients with relapsed GBM.
cetuximab+irinotecan+MK-0646-TREATS-advanced cancer|23921573.ab.9 CONCLUSIONS: The triple combination of MK-0646, cetuximab, and irinotecan was well tolerated in Japanese patients with advanced colorectal cancer.
docetaxel+pertuzumab+trastuzumab-TREATS-HER2-positive carcinoma of breast|23969513.ab.8 In conclusion, no PK DDI was observed when pertuzumab, trastuzumab, and docetaxel were combined for the treatment of HER2-positive metastatic breast cancer.
CP-870,893+gemcitabine-TREATS-Pancreatic Ductal Adenocarcinoma|23983255.ab.9 CONCLUSIONS: CP-870,893 in combination with gemcitabine was well-tolerated and associated with antitumor activity in patients with PDA.
capecitabine+cetuximab+gemcitabine-TREATS-Biliary Tract Cancer|24007821.ab.11 CONCLUSION: The efficacy of cetuximab, gemcitabine and capecitabine combination is encouraging and a well tolerated treatment of inoperable biliary tract cancers.
ixabepilone+Mitoxantrone-TREATS-Hormone refractory prostate cancer|24048789.ab.12 CONCLUSIONS: These results suggest that the combination of ixabepilone and mitoxantrone is both feasible and active in castration-resistant prostate cancer and requires dosing with pegfilgrastim.
capecitabine+Paclitaxel-TREATS-advanced cancer|24222133.ab.11 CONCLUSION: Bi-weekly dosing of paclitaxel and capecitabine seems to yield promising responses in advanced breast cancer, with an acceptable adverse-event profile.
capecitabine+Mitomycin-TREATS-Malignant neoplasm of stomach|24556803.ab.11 CONCLUSION: The combination of MMC and capecitabine exhibited a favorable tolerability profile in pretreated patients with gastric cancer.
gemcitabine+Vandetanib-TREATS-Non-Small Cell Lung Carcinoma|24722160.ab.10 CONCLUSIONS: V/G combination was associated with a statistically significant prolongation of PFS compared with gemcitabine alone in untreated elderly patients with advanced non-small-cell lung cancer, with an acceptable safety profile.
alemtuzumab+Pentostatin+rituximab-TREATS-Chronic Lymphocytic Leukemia|24723493.ab.11 We conclude that pentostatin, alemtuzumab, and low-dose high-frequency rituximab is a tolerable and effective therapy for CLL and that low-dose rituximab therapy can activate innate immune cytotoxic mechanisms without substantially decreasi
gemcitabine+sorafenib-TREATS-Advanced Adult Hepatocellular Carcinoma|24810940.ab.14 CONCLUSION: The combination of sorafenib and gemcitabine in advanced hepatocellular carcinoma is generally well tolerated and has modest clinical efficacy.
bortezomib+Doxorubicin-TREATS-Liver carcinoma|24890858.ab.12 CONCLUSIONS: The combination of doxorubicin and bortezomib was well-tolerated in patients with hepatocellular carcinoma, but the primary endpoint was not met.
dasatinib+erlotinib-TREATS-Non-Small Cell Lung Carcinoma|25170013.ab.13 CONCLUSION: The combination of erlotinib and dasatinib is safe and feasible in NSCLC.
Azacitidine+docetaxel+Prednisone-TREATS-Hormone refractory prostate cancer|25178642.ab.16 CONCLUSION: The combination of azacitidine, docetaxel, and prednisone with growth factor support is active in mCRPC patients.
dinaciclib+rituximab-TREATS-Recurrent Chronic Lymphoid Leukemia|25217392.ab.15 CONCLUSIONS: Limited data from this study shows dinaciclib in combination with rituximab was well tolerated and revealed encouraging clinical activity in relapsed/refractory CLL patients.
dabrafenib+trametinib-TREATS-Metastatic melanoma|25265492.ab.12 CONCLUSIONS: A combination of dabrafenib and trametinib, as compared with dabrafenib alone, improved the rate of progression-free survival in previously untreated patients who had metastatic melanoma with BRAF V600E or V600K mutations.
capecitabine+neratinib-TREATS-HER2-positive carcinoma of breast|25287822.ab.10 CONCLUSION: Neratinib in combination with capecitabine had a manageable toxicity profile and showed promising antitumor activity in patients with HER2-positive metastatic breast cancer pretreated with trastuzumab and lapatinib.
ipilimumab+sargramostim-TREATS-melanoma|25369488.ab.18 CONCLUSION AND RELEVANCE: Among patients with unresectable stage III or IV melanoma, treatment with ipilimumab plus sargramostim vs ipilimumab alone resulted in longer OS and lower toxicity, but no difference in PFS.
amrubicin+Cyclophosphamide-TREATS-Small cell carcinoma of lung|25503432.ab.17 CONCLUSIONS: AMR and cyclophosphamide can be safely combined with little activity observed in heavily pretreated SCLC patients.
bevacizumab+temsirolimus-TREATS-Renal Cell Carcinoma|25556030.ab.13 CONCLUSIONS: Temsirolimus and bevacizumab is a feasible combination in patients with advanced RCC previously exposed to oral anti-VEGF agents.
Carboplatin+Paclitaxel-TREATS-Non-Small Cell Lung Carcinoma|25563719.ab.15 CONCLUSION: The combination of biweekly paclitaxel and carboplatin was effective and well tolerated in elderly patients with advanced NSCLC.
bevacizumab+Carboplatin+Paclitaxel-TREATS-Metastatic malignant neoplasm to brain|25614446.ab.10 CONCLUSIONS: The BRAIN study demonstrates encouraging efficacy and acceptable safety of bevacizumab with first-line paclitaxel and carboplatin in patients with NSCLC and asymptomatic, untreated brain metastases.
bevacizumab+Carboplatin+Paclitaxel-TREATS-Non-Small Cell Lung Carcinoma|25614446.ab.10 CONCLUSIONS: The BRAIN study demonstrates encouraging efficacy and acceptable safety of bevacizumab with first-line paclitaxel and carboplatin in patients with NSCLC and asymptomatic, untreated brain metastases.
Carboplatin+gemcitabine+Iniparib-TREATS-Malignant neoplasm of breast|25847929.ab.9 CONCLUSION: Preoperative combination of gemcitabine, carboplatin, and iniparib is active in the treatment of early-stage triple-negative and BRCA1/2 mutation-associated breast cancer.
everolimus+pazopanib-TREATS-Solid Neoplasm|25902899.ab.13 CONCLUSION: Combination treatment with pazopanib and everolimus was well tolerated and demonstrated activity in solid tumors.
Cisplatin+Etoposide+veliparib-TREATS-Small cell carcinoma of lung|25985977.ab.11 CONCLUSIONS: This study demonstrated the safety of combining veliparib with cisplatin and etoposide in previously untreated SCLC patients.
erlotinib+gemcitabine-TREATS-Secondary malignant neoplasm of pancreas|26046796.ab.9 CONCLUSIONS: Gemcitabine plus erlotinib is more effective than gemcitabine alone for treating metastatic pancreatic cancer patients, especially those with EGFR mutations.
Carboplatin+gemcitabine+Vorinostat-TREATS-recurrent ovarian epithelial cancer|26119093.ab.13 CONCLUSIONS: Combination of carboplatin, gemcitabine, and vorinostat has activity in relapsed platinum-sensitive ovarian cancer, but was difficult to combine because of hematologic toxicities in this phase I study.
Cisplatin+docetaxel+Fluorouracil-TREATS-Metastatic Penile Cancer|26311739.ab.11 CONCLUSION: The palliative regimen of docetaxel, fluorouracil, and cisplatin induced moderate responses and can be used as a choice for the treatment of patients with distantly metastatic penile cancer.
ABT 888+temozolomide-TREATS-Advanced Adult Hepatocellular Carcinoma|26449224.ab.13 CONCLUSION: The combination of TMZ and ABT-888 is well tolerated in patients with advanced HCC.
bevacizumab+pemetrexed-TREATS-Non-Squamous Non-Small Cell Lung Carcinoma|26922170.ab.9 CONCLUSION: Both maintenance therapy with pemetrexed alone and pemetrexed and bevacizumab in combination were feasible in patients with non-squamous NSCLC who have achieved disease control after induction therapy with carboplatin, pemetrexed
resminostat+sorafenib-TREATS-Liver carcinoma|26952006.ab.13 CONCLUSIONS: The combination of sorafenib and resminostat in HCC patients was safe and showed early signs of efficacy.
Methotrexate+Tacrolimus-TREATS-Rheumatoid Arthritis|26961485.ab.11 CONCLUSIONS: In patients whose active RA persists despite treatment with MTX, low-dose tacrolimus in combination with MTX appears to be safe and well tolerated, and provides clinical benefit.
bicalutamide+everolimus-TREATS-Hormone refractory prostate cancer|27019001.ab.13 CONCLUSIONS: The combination of bicalutamide and everolimus has encouraging efficacy in men with bicalutamide-naive CRPC, thus warranting further investigation.
bortezomib+Vorinostat-TREATS-Multiple Myeloma|27025160.ab.9 CONCLUSION: The combination of vorinostat and bortezomib is active in patients with multiple myeloma refractory to novel treatment modalities and offers a new therapeutic option for this difficult-to-treat patient population.
bevacizumab+capecitabine-TREATS-Pseudomyxoma Peritonei|27154293.ab.13 CONCLUSIONS: Metronomic capecitabine and bevacizumab is an active and well tolerated option in patients with relapsed PMP.
bevacizumab+capecitabine+oxaliplatin-TREATS-Locally Advanced Malignant Neoplasm|28476845.ab.13 CONCLUSION: Neoadjuvant chemotherapy with bevacizumab, capecitabine and oxaliplatin followed by concomitant standard chemoradiation is feasible in patients with high-risk locally advanced rectal cancer (LARC) and resulted in complete pathol
Dexamethasone+Selinexor-TREATS-Multiple Myeloma|29203585.ab.10 Based on these findings, we conclude that selinexor in combination with dexamethasone is active in heavily pretreated MM and propose a RP2D of 45 mg/m(2) (80 mg) plus 20 mg dexamethasone given twice weekly.
ipilimumab+lenalidomide-TREATS-advanced cancer|29237802.ab.9 In  conclusion, combination of ipilimumab and lenalidomide is well tolerated and  demonstrated preliminary signals of activity in patients with refractory Hodgkin  lymphoma and other advanced cancers.
ipilimumab+lenalidomide-TREATS-Refractory Hodgkin Lymphoma|29237802.ab.9 In  conclusion, combination of ipilimumab and lenalidomide is well tolerated and  demonstrated preliminary signals of activity in patients with refractory Hodgkin  lymphoma and other advanced cancers.
everolimus+lenalidomide-TREATS-Lymphoma|30104176.ab.12 CONCLUSION:  The present phase I/II trial of everolimus and lenalidomide for R/R lymphoma has  shown the combination to be tolerable, with neutropenia as the main dose-limiting  toxicity.
